# Supplementary material for: Comprehensive transcriptomic analyses of tissue, serum, and serum exosomes from hepatocellular carcinoma patients
Source: BMC Cancer. 2019 Oct 28;19:1007. doi: 10.1186/s12885-019-6249-1 (PMC6816220; doi:10.1186/s12885-019-6249-1)
Supplement: Supplementary file 2 — Additional file 2: Table S1. Patient sample overview. [file 12885_2019_6249_MOESM2_ESM.xlsx]

## Sheet: Supplementary Table 1
Table S1: Overview of samples included in the study.
Code	Code Clean	Tumor Tissue	Normal Tissue	Serum	Exosome	Validation/Discovery	Age of patient	SampleAge	OverallSurvival	Survival..dead.0..alive.1.	Edmondson.Steiner	ES.I.II.1..II.III.2..III.IV.3..NA.0	Tumour.size	Nodules	AFP.preop	INR	HVB.preop	HCV.preop	HBD.preop	Cirrhosis.preop	Preoperatory.treatment..nexavar.1..tace.2..resection.3..RFA.4..PCT.5..nexavar.siopel.6	Type.of.surgery..resection.1..tx.2..rfa.3..resection.rfa.4.tx.rfa.5	Sincron.yes.1..no.0	Site.of.the.1st.recurrence	Date.of.1st.recurrence	Time.to.1st.recurrence..months.	No.recurence.0..Recurrence.1	Treatment.of.recurrence..resection.1..tace.2..nexavar.3.pct.4..xeloda.5..gemsar.6..doxorubicin.7..gemox.8..rfa.9..alcoholization.10..radiotherapy.polichimiotherapy.11..0.without.chimiotherapy	Site.of.2nd.recurrence	Date.of.2dn.recurrence	Time.to.2dn.recurrence	Treatment.of.recurrence..resection.1..tace.2..nexavar.3.pct.4..xeloda.5..gemsar.6..doxorubicin.7..gemox.8...pulmonary.resection.9..capecitabin.10	Site.of.3rd.recurrence	Date.of.3rd.recurrence	Time.to.3rd.recurrence	Treatment.of.recurrence..resection.1..tace.2..nexavar.3.pct.4..xeloda.5..gemsar.6..doxorubicin.7..gemox.8..pulmonary.resection.9	Adjuvant.chemotherapy	Status..no.recurrence.0..recurrence.1	Survival_dead0_alive1	Observation
04 - 1018	1018	Yes	Yes	Yes	No	Validation	60-70	4730	18	0	II/III	2	15	1	23.2	NA	1	0	0	0	0	1	0	liver	36950	1	1	4		NA	NA		NA	NA	NA	NA	doxorubicin	dead. 1	1
05 - 1065	1065	Yes	Yes	Yes	No	Validation	60-70	4701	13	0	II/III	2	12.5	1	542	NA	0	1	0	1	0	1	0	liver	37258	10	1	2		NA	NA		NA	NA	NA	NA	0	dead. 1	1
05 - 1068	1068	Yes	Yes	Yes	No	Validation	40-50	4693	85	0	II/III	2	10	1	350	NA	1	0	0	0	0	1	0	liver	37813	28	1	4		NA	NA		NA	NA	NA	NA	adb	dead. 1	1
05 - 1104	1104	Yes	Yes	Yes	No	Validation	50-60	4703	125	1	I/II	1	4	1	16.3	NA	1	0	0	0	0	1	0		NA	NA	0			NA	NA		NA	NA	NA	NA	adb	alive. 0	0
05 - 1167	1167	Yes	Yes	Yes	No	Validation	40-50	4639	17	0	II/III	2	8	1	600	NA	1	0	0	1	0	1	0	liver	37119	4	1	4		NA	NA		NA	NA	NA	NA	5FU + doxorubicin	dead. 1	1
05 - 1196	1196	Yes	Yes	Yes	No	Validation	60-70	4613	27	0	II/III	2	9	1	1000	NA	1	0	1	0	0	1	0	suprarenal	37218	6	1	1		NA	NA		NA	NA	NA	NA	5FU + doxorubicin	dead. 1	1
05 - 1222	1222	Yes	Yes	Yes	No	Validation	70-80	4591	6	0	II/III	2	12	1	6.4	NA	0	1	0	1	0	1	0	liver	37092	1	1	7		NA	NA		NA	NA	NA	NA	adb	dead. 1	1
05 - 1241	1241	Yes	Yes	Yes	No	Validation	60-70	4585	2	0	II/III	2	5	1	NA	NA	0	0	0	0	0	1	0		NA	NA	0			NA	NA		NA	NA	NA	NA	0	dead. 0	0
05 - 1304	1304	Yes	Yes	Yes	No	Validation	60-70	4501	118	1	II/III	2	4.5	1	11.1	NA	0	1	0	1	0	1	0		NA	NA	0			NA	NA		NA	NA	NA	NA	0	alive. 0	0
05 - 1322	1322	Yes	Yes	Yes	No	Validation	60-70	4484	11	0	III/IV	3	8	1	500	NA	0	1	0	0	0	1	0	liver.lung	37377	7	1	4		NA	NA		NA	NA	NA	NA	0	dead. 1	1
05 - 1372	1372	Yes	Yes	Yes	No	Validation	60-70	4452	116	1	I/II	1	12	1	NA	NA	0	0	0	1	0	1	0		NA	NA	0			NA	NA		NA	NA	NA	NA	adb	alive. 0	0
05 - 1474	1474	Yes	Yes	Yes	No	Validation	70-80	4395	5	0	II/III	2	5	1	NA	NA	1	0	0	1	0	1	0	liver	37363	4	1	0		NA	NA		NA	NA	NA	NA	0	dead. 1	1
05 - 1532	1532	Yes	Yes	Yes	No	Validation	50-60	4360	56	0	II/III	2	3	2	270	NA	0	1	0	1	0	4	0	liver	37910	21	1	2	liver	38443	17	3	NA	NA	NA	NA	adb	dead. 1	1
05 - 1540	1540	Yes	Yes	Yes	No	Validation	70-80	4358	113	1	II/III	2	5	1	43.23	NA	1	0	0	1	0	1	0		NA	NA	0			NA	NA		NA	NA	NA	NA	doxorubicin	alive. 0	0
05 - 1588	1588	Yes	Yes	Yes	No	Validation	50-60	4339	76	0	II/III	2	7	1	9	NA	1	0	1	1	1	1	1	liver	37784	16	1	1		NA	NA		NA	NA	NA	NA	adriablastin	dead. 1	1
05 - 1604	1604	Yes	Yes	Yes	No	Validation	60-70	4331	41	0	II/III	2	4.5	1	NA	NA	0	0	0	1	0	1	0		NA	NA	0			NA	NA		NA	NA	NA	NA	0	dead. 0	0
05 - 1743	1743	Yes	Yes	Yes	No	Validation	70-80	4242	109	1	III/IV	3	5	1	400	NA	0	1	0	1	0	1	0	liver	40219	93	1	0		NA	NA		NA	NA	NA	NA	0	alive. 1	1
05 - 1808	1808	Yes	Yes	Yes	No	Validation	50-60	4198	2	0	II/III	2	6	1	775	NA	1	0	0	1	2	1	0	liver	37512	2	1	7		NA	NA		NA	NA	NA	NA	0	dead. 1	1
05 - 1809	1809	Yes	Yes	Yes	No	Validation	60-70	4199	47	0	II/III	2	6	1	NA	NA	0	1	0	1	0	1	0		NA	NA	0			NA	NA		NA	NA	NA	NA	0	dead.0	0
05 - 1859	1859	Yes	Yes	Yes	No	Validation	20-30	4182	107	1	I/II	1	9	1	13	NA	0	0	0	0	0	1	0		NA	NA	0			NA	NA		NA	NA	NA	NA	0	alive. 0	0
05 - 1894	1894	Yes	Yes	Yes	No	Validation	50-60	4134	26	0	II/III	2	7	1	12	NA	0	1	0	1	0	1	0	liver	37873	12	1	7		NA	NA		NA	NA	NA	NA	0	dead. 1	1
06 - 2218	2218	Yes	Yes	Yes	No	Validation	30-40	3822	18	0	II/III	2	15	1	2313	NA	0	0	0	0	0	1	0	liver	37951	4	1	8	liver. retroperitoneal. peritoneal	38069	4	1. 3	NA	NA	NA	NA	5FU + cisplatin	dead. 1	1
HEP 012	HEP012	Yes	Yes	Yes	Yes	Validation	70-80	1148	8	1	I/II	1	3	1	22.39	1.17	0	0	0	0	0	1	0		NA	NA	0			NA	NA		NA	NA	NA	NA	0	alive. 0	0
HEP 014	HEP014	Yes	Yes	Yes	Yes	Validation	70-80	1145	8	1	I/II	1	4	1	1.07	1.05	0	0	0	0	0	1	0		NA	NA	0			NA	NA		NA	NA	NA	NA	0	alive. 0	0
HEP 015	HEP015	Yes	Yes	Yes	Yes	Validation	50-60	1144	8	1	II/III	2	4	2	24.42	1.2	0	1	0	1	0	1	0		NA	NA	0			NA	NA		NA	NA	NA	NA	0	alive. 0	0
HEP 020	HEP020	Yes	Yes	Yes	Yes	Validation	60-70	1078	5	1	II/III	2	2	1	7	1	0	0	0	1	0	1	0		NA	NA	0			NA	NA		NA	NA	NA	NA	0	alive. 0	0
HEP 045	HEP045	Yes	Yes	Yes	Yes	Validation	50-60	1232	10	1	III/IV	3	14	1	1000	0.95	0	0	0	1	0	1	0		NA	NA	0			NA	NA		NA	NA	NA	NA	0	alive. 0	0
MM-7	mm7	Yes	Yes	Yes	No	Validation	70-80	2296	45	1	II/III	2	2	1	14.15	1.08	0	1	0	1	0	4	0	liver	39989	21	1	2		NA	NA		NA	NA	NA	NA	0	alive. 0	0
D-10	d10	Yes	Yes	Yes	No	Validation	60-70	1749	27	1	II/III	2	4	2	282.58	1.03	1	0	0	1	0	4	0	liver	39635	4	1	10	liver	39826	6	2	NA	NA	NA	NA	0	alive. 0	0	tace april 2015
S-26	s26	Yes	Yes	Yes	No	Validation	50-60	1756	17	0	I/II	1	1	1	11.03	1.01	0	1	0	1	0	1	0	bone	39944	2	1	11		NA	NA		NA	NA	NA	NA	0	dead. 1	1	folfox
VS-29	vs29	Yes	Yes	Yes	No	Validation	60-70	1621	2	0	NA	0	6	1	400	1.1	1	0	0	0	0	1	0		NA	NA	0			NA	NA		NA	NA	NA	NA	0	dead. 0	0
CD-21	cd21	Yes	Yes	Yes	No	Validation	60-70	1783	29	1	II/III	2	3	1	5.6	1.48	1	0	1	1	0	2	0		NA	NA	0			NA	NA		NA	NA	NA	NA	0	alive. 0	0
MT-27	mt27	Yes	Yes	Yes	No	Validation	60-70	1749	27	1	I/II	1	2	1	124	1.72	0	0	0	1	2	2	0		NA	NA	0			NA	NA		NA	NA	NA	NA	0	alive. 0	0
MP-32	mp32	Yes	Yes	Yes	No	Validation	60-70	1581	22	1	NA	0	NA	3	17.3	1.04	1	0	1	1	0	2	0		NA	NA	0			NA	NA		NA	NA	NA	NA	0	alive. 0	0
BF-33	bf33	Yes	Yes	Yes	No	Validation	50-60	1591	21	0	II/III	2	5	1	400	1.29	0	0	0	1	0	2	0	lung	40529	16	1	4		NA	NA		NA	NA	NA	NA	0	dead. 1	1
GD-38	gd38	Yes	Yes	Yes	No	Validation	60-70	1495	19	1	II/III	2	3.5	1	287	0.98	0	1	0	1	2.4	5	0		NA	NA	0			NA	NA		NA	NA	NA	NA	0	alive. 0	0
CG-39	cg39	Yes	Yes	Yes	No	Validation	50-60	1494	19	1	II/III	2	NA	1	25	1.89	1	0	1	1	0	2	0		NA	NA	0			NA	NA		NA	NA	NA	NA	0	alive. 0	0
DG-45	dg45	Yes	Yes	Yes	No	Validation	60-70	1412	16	1	III/IV	3	5.6	2	4	1.23	0	0	0	1	2	2	0		NA	NA	0			NA	NA		NA	NA	NA	NA	0	alive. 0	0
PC-46	pc46	Yes	Yes	Yes	No	Validation	40-50	1406	16	1	III/IV	3	4.5	1	77	2.07	1	0	1	1	0	2	0		NA	NA	0			NA	NA		NA	NA	NA	NA	0	alive. 0	0
TxHEP 008	008	Yes	Yes	Yes	No	Validation	50-60	2889	52	0	NA	0	3	2	2.24	1	0	1	0	1	2.3	2	0		NA	NA	0			NA	NA		NA	NA	NA	NA	0	dead. 0	0
TxHEP 014	014	Yes	Yes	Yes	No	Validation	60-70	2819	63	1	II/III	2	4	1	6.68	1.78	1	0	0	1	4	2	0		NA	NA	0			NA	NA		NA	NA	NA	NA	0	alive. 0	0
TxHEP 015	015	Yes	Yes	Yes	No	Validation	50-60	2806	62	1	II/III	2	4	1	400	NA	1	0	1	1	0	2	0		NA	NA	0			NA	NA		NA	NA	NA	NA	0	alive. 0	0
TxHEP 018	018	Yes	Yes	Yes	No	Validation	50-60	2776	61	1	NA	0	5.5	1	2.07	1.4	1	0	1	1	4	2	0		NA	NA	0			NA	NA		NA	NA	NA	NA	0	alive. 0	0
TxHEP 080	80	Yes	Yes	Yes	No	Validation	50-60	2105	29	0	II/III	2	4	1	18.63	1.48	0	1	0	1	0	2	0	liver	40085	18	1	2.3		NA	NA		NA	NA	NA	NA	0	dead. 1	1
TxHEP 082	82	Yes	Yes	Yes	No	Validation	50-60	2133	1	0	NA	0	1	3	5	1.24	1	0	0	1	0	2	0		NA	NA	0			NA	NA		NA	NA	NA	NA	0	dead. 0	0
TxHEP 084	84	Yes	Yes	Yes	No	Validation	60-70	2125	40	1	I/II	1	2	2	24.4	1.1	1	0	1	1	0	2	0		NA	NA	0			NA	NA		NA	NA	NA	NA	0	alive. 0	0
TxHEP 086	86	Yes	Yes	Yes	No	Validation	60-70	2120	40	1	I/II	1	3	2	13.31	1.25	1	0	0	1	0	2	0		NA	NA	0			NA	NA		NA	NA	NA	NA	0	alive. 0	0
TxHEP 088	88	Yes	Yes	Yes	No	Validation	50-60	2094	39	1	NA	0	NA	NA	4.4	1.43	0	1	0	1	0	2	0		NA	NA	0			NA	NA		NA	NA	NA	NA	0	alive. 0	0
TxHEP 090	90	Yes	Yes	Yes	No	Validation	50-60	2103	39	1	II/III	2	6	2	17.28	1.31	1	0	1	1	0	2	0		NA	NA	0			NA	NA		NA	NA	NA	NA	0	alive. 0	0
TxHEP 091	91	Yes	Yes	Yes	No	Validation	50-60	2085	0	0	II/III	2	3	3	NA	1.41	1	0	0	1	0	2	0		NA	NA	0			NA	NA		NA	NA	NA	NA	0	dead. 0	0
TxHEP 092	92	Yes	Yes	Yes	No	Validation	40-50	2064	17	0	II/III	2	5	1	1.72	1.59	1	0	1	1	0	2	0	liver	39800	7	1	3.4	liver	39947	5	4.3	NA	NA	NA	NA	0	dead. 1	1
TxHEP 094	94	Yes	Yes	Yes	No	Validation	60-70	2041	37	0	NA	0	9/6.1	2	4.41	1.37	1	0	0	1	1. 2	2	0		NA	NA	0			NA	NA		NA	NA	NA	NA	0	dead. 0	0
TxHEP 096	96	Yes	Yes	Yes	No	Validation	30-40	2002	36	1	NA	0	NA	NA	7.38	1.24	1	0	0	1	0	2	0		NA	NA	0			NA	NA		NA	NA	NA	NA	0	alive. 0	0
TxHEP 102	102	Yes	Yes	Yes	No	Validation	50-60	1964	34	1	II/III	2	3	1	5.76	1.51	1	0	1	1	2	2	0		NA	NA	0			NA	NA		NA	NA	NA	NA	0	alive. 0	0
TxHEP 112	112	Yes	Yes	Yes	No	Validation	50-60	1894	32	1	II/III	2	6.5	3	238	2.34	1	0	0	1	0	2	0		NA	NA	0			NA	NA		NA	NA	NA	NA	0	alive. 0	0
TxHEP 113	113	Yes	Yes	Yes	No	Validation	60-70	1860	2	0	II/III	2	3.5	1	5.3	1.2	0	1	0	1	2	2	0		NA	NA	0			NA	NA		NA	NA	NA	NA	0	dead. 0	0
TxHEP 120	120	Yes	Yes	Yes	No	Validation	30-40	1791	29	1	II/III	2	3	1	4.4	1.57	1	0	1	1	0	2	0		NA	NA	0			NA	NA		NA	NA	NA	NA	0	alive. 0	0
TxHEP 121	121	Yes	Yes	Yes	No	Validation	50-60	1484	19	1	NA	0	NA	1	19.2	1.94	1	0	1	1	0	2	0		NA	NA	0			NA	NA		NA	NA	NA	NA	0	alive. 0	0
TxHEP 134	134	Yes	Yes	Yes	No	Validation	50-60	1726	4	0	III/IV	3	NA	1	3.13	1.52	1	0	1	1	2	2	1	lung. brain	40014	3	1	3		NA	NA		NA	NA	NA	NA	0	dead. 1	1
TxHEP 140	140	Yes	Yes	Yes	No	Validation	60-70	1715	26	1	NA	0	3	1	10.45	1.4	0	1	0	1	2	2	0		NA	NA	0			NA	NA		NA	NA	NA	NA	0	alive. 0	0
TxHEP 145	145	Yes	Yes	Yes	No	Validation	50-60	1705	26	1	NA	0	1	1	6.53	1.01	0	1	0	1	2	2	0		NA	NA	0			NA	NA		NA	NA	NA	NA	0	alive. 0	0
TxHEP 146	146	Yes	Yes	Yes	No	Validation	60-70	1703	26	1	NA	0	5	1	397	1.41	1	0	1	1	2	2	0		NA	NA	0			NA	NA		NA	NA	NA	NA	0	alive. 0	0
TxHEP 157	157	Yes	Yes	Yes	No	Validation	40-50	1683	25	1	II/III	2	3.5	1	1.02	1.32	1	0	1	1	2	2	0		NA	NA	0			NA	NA		NA	NA	NA	NA	0	alive. 0	0
TxHEP 158	158	Yes	Yes	Yes	No	Validation	40-50	1642	24	1	NA	0	4	1	18.8	1.35	1	0	0	1	2	2	0		NA	NA	0			NA	NA		NA	NA	NA	NA	0	alive. 0	0
TxHEP 161	161	Yes	Yes	Yes	No	Validation	50-60	1643	24	1	NA	0	3	1	2.5	1.05	1	0	1	1	2	2	0		NA	NA	0			NA	NA		NA	NA	NA	NA	0	alive. 0	0
TxHEP 164	164	No	Yes	Yes	No	Validation	60-70	1627	23	1	I/II	1	1.5	1	27	1.03	0	1	0	1	0	2	0		NA	NA	0			NA	NA		NA	NA	NA	NA	0	alive. 0	0
TxHEP 176	176	Yes	Yes	Yes	No	Validation	40-50	1431	17	1	NA	0	3	1	187.4	1.71	0	1	0	1	2	2	0		NA	NA	0			NA	NA		NA	NA	NA	NA	0	alive. 0	0
TxHEP 185	185	Yes	Yes	Yes	No	Validation	50-60	1413	16	1	II/III	2	3	3	133	0.99	1	0	1	1	1.2	2	0	liver	40602	12	1	8	bone	40698	3	4	NA	NA	NA	NA	0	alive. 1	1
TxHEP 186	186	Yes	Yes	Yes	No	Validation	60-70	1404	1	0	I/II	1	2.5	2	4.8	1.11	1	0	0	1	2	2	0		NA	NA	0			NA	NA		NA	NA	NA	NA	0	dead. 0	0
TxHEP 192	192	Yes	Yes	Yes	No	Validation	60-70	1384	15	0	NA	0	NA	NA	3.29	1.39	0	0	0	1	0	2	0		NA	NA	0			NA	NA		NA	NA	NA	NA	0	dead. 0	0
TxHEP 201	201	Yes	Yes	Yes	No	Validation	50-60	1361	15	1	II/III	2	5	1	6.96	1.41	0	1	0	1	2	2	0	liver	40617	11	1	1.2.10	liver.suprarenal	40782	5	1	NA	NA	NA	NA	0	alive. 1	1
TxHEP 204	204	Yes	Yes	Yes	No	Validation	50-60	1321	13	1	II/III	2	3	2	2.24	2.07	0	1	0	1	2	2	0		NA	NA	0			NA	NA		NA	NA	NA	NA	0	alive. 0	0
TxHEP 215	215	Yes	Yes	Yes	No	Validation	50-60	1256	11	1	I/II	1	3	1	7.39	1.28	0	1	0	1	2	2	0		NA	NA	0			NA	NA		NA	NA	NA	NA	0	alive. 0	0
TxHEP 236	236	Yes	Yes	Yes	No	Validation	50-60	1160	0	0	I/II	1	5	8	55.54	1.41	1	0	1	1	2	2	0		NA	NA	0			NA	NA		NA	NA	NA	NA	0	dead. 0	0
HEP 018	HEP018	Yes	Yes	Yes	Yes	Validation	60-70	1142	7	0	NA	0	7	1	25.33	1.01	0	1	0	1	0	1	0				0										sorafenib	"alive	0
Hep 019	Hep019	Yes	Yes	Yes	Yes	Validation	60-70	1142	21	1	II/III	2	4	1	3.56	0.97	0	1	0	0	0	1	0				0										0	"alive	0
06 - 2239	2239	No	No	Yes	No	Validation	60-70	3812	95	1	II/III	2	8	1	16		0	0	0	0	0	1	0				0										0	alive, 0
Hep 041	Hep041	Yes	Yes	Yes	Yes	Discovery	70-80	1071	18	1	II/III	2	na	4	188.93	1.26	0	1	0	1	0	1	0				0										0	"alive	0
Hep 046	Hep046	Yes	Yes	Yes	Yes	Discovery	70-80	1061	18	1	II/III	2	7	1	8.7	1.09	0	1	0	1	0	1	0				0										0	"alive	0
Hep 047	Hep047	Yes	Yes	Yes	Yes	Discovery	60-70	1057	18	1	II/III	2	4	1	1000	1.16	0	1	0	1	0	1	0				0										0	"alive	0
Hep 048	Hep048	Yes	Yes	Yes	Yes	Discovery	60-70	1057	18	1	II/III	2	2.5	3	10.03	1.13	0	1	0	1	0	1	0				0										0	"alive	0
Hep53	Hep53	Yes	Yes	Yes	Yes	Discovery	60-70	1042	18	1	II/III	2	5	1	18.89	1.23	0	1	0	1	0	1	0				0										0	"alive	0
Hep54	Hep54	Yes	Yes	Yes	Yes	Validation	60-70	1040	17	1	II/III	2	"3	5"	1	6	1.24	1	0	0	1	0	1	0				0										0	1
Hep 13	Hep13	Yes	Yes	Yes	No	Discovery	50-60	1146	21	1	II/III	2	9	1	1.69	0.92					0	1	0	liver	23-May-15	6	1	1	liver
Hep 60	Hep60	Yes	Yes	Yes	Yes	Discovery	60-70	1001	16	1	II/III	2	4.5	3	5.2	1.23	1	0	0	1	0	1	0				0
Hep 62	Hep62	Yes	Yes	Yes	Yes	Discovery	50-60	963	15	1	II/III	2	7	1	7.41	1.09	1	0	0	1	0	1	0				0
Hep 65	Hep65	Yes	Yes	Yes	Yes	Discovery	60-70	928	14	1	II/III	2	2.5	1	5.76	1.15	0	0	0	0	5	1	0	liver	20-Nov-15	5	1
Hep 67	Hep67	Yes	Yes	Yes	Yes	Discovery	60-70	906	13	1	II/III	2	5	2	71	1.09	1	0	0	1	0	1	0				0
Hep 69	Hep69	Yes	Yes	Yes	Yes	Discovery	70-80	860	12	1	II/III	2	10	1	30	1.06	0	0	0	0	0	1	0				0
Hep 70	Hep70	Yes	Yes	Yes	Yes	Discovery	60-70	826	10	1	II/III	2	12.5	1	4.6	1.14	0	1	0	1	0	1	0				0
Hep 49	Hep49	Yes	Yes	Yes	Yes	Discovery	60-70	1056	16	1	II/III						1	0	0	1	0	0	0				0
Hep52	Hep52	Yes	Yes	Yes	Yes	Discovery	60-70	1042	18	1	II/III	2	7	1	64.6	1.19	1	0	0	1	2	2	0
Hep 57	Hep 57	Yes	Yes	Yes	Yes	Discovery	50-60	1020	5	0	II/III	2	6	1	2000	1.11	1	0	0	1	2	2	0	liver	2015-06-22	#REF!	1	0
Hep 58	Hep 58	Yes	Yes	Yes	Yes	Discovery	50-60	962	1	1	II/III	2	4.5	7	5.5	1.48	1	0	1	1	2	2	0				0
Hep 56	Hep 56	Yes	Yes	Yes	Yes	Discovery	50-60	1022	17	1	II/III	2	NA	2	3	0.92	0	1	0	0	2	2	0														0	alive, 1	Recurence sample for patient TxHEP 201
Hep 64	Hep 64	Yes	Yes	Yes	Yes	Discovery	60-70	949	15	1	II/III	2	6	2	6.15	1	0	0	0	0	3	1	0				0
TE 036	TE 036	No	No	Serum Control	No	ControlSample	50-60
LCP 097	LCP 097	No	No	Serum Control	No	ControlSample	60-70
CC 044	CC 044	No	No	Serum Control	No	ControlSample	50-60
LG 035	LG 035	No	No	Serum Control	No	ControlSample	50-60
NT 092	NT 092	No	No	Serum Control	No	ControlSample	40-50
CM 046	CM 046	No	No	Serum Control	No	ControlSample	30-40
TV 051	TV 051	No	No	Serum Control	No	ControlSample	30-40
GE 032	GE 032	No	No	Serum Control	No	ControlSample	60-70
GR 089	GR 089	No	No	Serum Control	No	ControlSample	30-40
DB 076	DB 076	No	No	Serum Control	No	ControlSample	30-40
B1 012	B1 012	No	No	Serum Control	No	ControlSample	30-40
VM 047	VM 047	No	No	Serum Control	No	ControlSample	30-40
MG 048	MG 048	No	No	Serum Control	No	ControlSample	20-30
AG 061	AG 061	No	No	Serum Control	No	ControlSample	20-30
OD 026	OD 026	No	No	Serum Control	No	ControlSample	50-60
UG 031	UG 031	No	No	Serum Control	No	ControlSample	50-60
DE 054	DE 054	No	No	Serum Control	No	ControlSample	50-60
DM 009	DM 009	No	No	Serum Control	No	ControlSample	50-60
VC 014	VC 014	No	No	Serum Control	No	ControlSample	50-60
