# Supplementary material for: Comprehensive transcriptomic analyses of tissue, serum, and serum exosomes from hepatocellular carcinoma patients
Source: BMC Cancer. 2019 Oct 28;19:1007. doi: 10.1186/s12885-019-6249-1 (PMC6816220; doi:10.1186/s12885-019-6249-1)
Supplement: Supplementary file 4 — Additional file 4: Table S2. Calibrator RNAs. [file 12885_2019_6249_MOESM4_ESM.xlsx]

## Sheet: Sheet1
Table S2: List of calibrator sequences used in the small RNA sequencing experiment
Calibrator	Sequence
Calibrator 1	GTCCCACTCCGTAGATCTGTTC
Calibrator 2	GATGTAACGAGTTGGAATGCAA
Calibrator 3	TAGCATATCGAGCCTGAGAACA
Calibrator 4	CATCGGTCGAACTTATGTGAAA
Calibrator 5	GAAGCACATTCGCACATCATAT
Calibrator 6	TCTTAACCCGGACCAGAAACTA
Calibrator 7	AGGTTCCGGATAAGTAAGAGCC
Calibrator 8	TAACTCCTTAAGCGAATCTCGC
Calibrator 9	AAAGTAGCATCCGAAATACGGA
Calibrator 10	TGATACGGATGTTATACGCAGC
