# Supplementary material for: Comprehensive transcriptomic analyses of tissue, serum, and serum exosomes from hepatocellular carcinoma patients
Source: BMC Cancer. 2019 Oct 28;19:1007. doi: 10.1186/s12885-019-6249-1 (PMC6816220; doi:10.1186/s12885-019-6249-1)
Supplement: Supplementary file 6 — Additional file 6: Table S3. Differentially expressed miRNAs in tissue. [file 12885_2019_6249_MOESM6_ESM.xlsx]

## Sheet: Sheet1
Table S3: Differentially expressed miRNA between tumor and normal tissue in the sequencing and microarray datasets. The sequencing dataset contains a validation and a discovery data set. The discovery dataset represents the data from the 16 paired tumor and normal samples. The validation dataset represents the data from the second sequencing experiment comprising 75 paired tumor and normal sample…
miRNA	Fold Change	Average Expression	Adjusted P-value	Technology
hsa-miR-1269a	4.55347	2.17417	1.58896e-18	Sequencing Validation
hsa-miR-490-3p	-2.74235	2.12522	6.98179e-13	Sequencing Validation
hsa-miR-200b-3p	-2.74058	9.34885	6.98179e-13	Sequencing Validation
hsa-miR-200a-3p	-2.79744	9.21753	6.98179e-13	Sequencing Validation
hsa-miR-139-5p	-1.25604	8.29528	1.2733e-12	Sequencing Validation
hsa-miR-10a-5p	-1.4555	12.9923	2.48051e-12	Sequencing Validation
hsa-miR-429	-2.68626	6.50414	2.27151e-11	Sequencing Validation
hsa-miR-183-5p	1.99583	7.20594	1.01633e-10	Sequencing Validation
hsa-miR-4686	-2.19503	1.22582	1.01633e-10	Sequencing Validation
hsa-miR-199a-3p	-1.71757	12.4892	1.11161e-10	Sequencing Validation
hsa-miR-199b-3p	-1.71743	12.4889	1.11161e-10	Sequencing Validation
hsa-miR-200a-5p	-2.31335	4.10723	2.98678e-10	Sequencing Validation
hsa-miR-200b-5p	-2.16931	3.02507	4.21893e-10	Sequencing Validation
hsa-miR-199a-5p	-1.7853	11.8827	4.53652e-10	Sequencing Validation
hsa-miR-96-5p	1.84643	5.15782	5.19857e-10	Sequencing Validation
hsa-miR-10a-3p	-1.33552	5.37124	5.19857e-10	Sequencing Validation
hsa-miR-214-5p	-1.6628	5.91368	1.63871e-09	Sequencing Validation
hsa-miR-195-5p	-1.16337	7.94226	2.39852e-09	Sequencing Validation
hsa-miR-21-5p	0.872196	16.9456	4.33498e-09	Sequencing Validation
hsa-miR-30a-3p	-0.911813	7.6037	4.33498e-09	Sequencing Validation
hsa-miR-375	-1.91438	7.81471	4.68771e-09	Sequencing Validation
hsa-miR-182-5p	1.78426	8.415	4.87188e-09	Sequencing Validation
hsa-miR-139-3p	-1.1504	4.02967	6.09093e-09	Sequencing Validation
hsa-miR-147b	1.70122	1.61194	1.27325e-08	Sequencing Validation
hsa-miR-483-5p	-2.20849	3.84784	4.45507e-08	Sequencing Validation
hsa-miR-130a-3p	-1.01112	5.67924	1.06118e-07	Sequencing Validation
hsa-miR-421	1.0008	3.9707	1.2934e-07	Sequencing Validation
hsa-miR-1307-3p	0.809799	8.07585	2.39981e-07	Sequencing Validation
hsa-miR-1180-3p	0.972717	4.95994	2.39981e-07	Sequencing Validation
hsa-miR-214-3p	-1.42936	7.34401	2.43702e-07	Sequencing Validation
hsa-miR-145-3p	-0.978562	8.31003	2.43702e-07	Sequencing Validation
hsa-miR-497-5p	-1.03266	6.08175	2.5394e-07	Sequencing Validation
hsa-miR-483-3p	-2.23255	4.38276	2.61175e-07	Sequencing Validation
hsa-miR-30a-5p	-0.744644	12.6908	2.79635e-07	Sequencing Validation
hsa-miR-424-5p	-0.965638	6.56008	4.30681e-07	Sequencing Validation
hsa-miR-150-5p	-1.24637	8.68277	4.61993e-07	Sequencing Validation
hsa-miR-425-5p	0.72901	7.43516	2.62597e-06	Sequencing Validation
hsa-miR-589-5p	0.823574	3.99269	3.4193e-06	Sequencing Validation
hsa-miR-5571-3p	-1.50744	1.75922	3.4193e-06	Sequencing Validation
hsa-miR-106b-3p	0.657467	7.53415	4.01882e-06	Sequencing Validation
hsa-miR-101-3p	-0.487102	13.1313	4.98773e-06	Sequencing Validation
hsa-miR-93-5p	0.76221	9.41533	6.42661e-06	Sequencing Validation
hsa-miR-128-3p	0.935901	9.20527	6.42661e-06	Sequencing Validation
hsa-miR-362-5p	0.845911	5.15916	7.09583e-06	Sequencing Validation
hsa-miR-934	-1.45714	0.957792	9.12906e-06	Sequencing Validation
hsa-miR-15b-5p	0.845631	6.48191	9.52963e-06	Sequencing Validation
hsa-miR-195-3p	-0.817541	5.28179	9.52963e-06	Sequencing Validation
hsa-miR-1-3p	-1.30735	7.50492	9.71504e-06	Sequencing Validation
hsa-miR-221-3p	0.66208	8.60427	9.71504e-06	Sequencing Validation
hsa-miR-190b	1.26911	2.16741	9.71504e-06	Sequencing Validation
hsa-miR-675-3p	-1.17468	2.86858	1.20201e-05	Sequencing Validation
hsa-miR-532-5p	0.601842	9.63738	1.30971e-05	Sequencing Validation
hsa-miR-450b-5p	-0.804437	5.9314	1.41016e-05	Sequencing Validation
hsa-let-7c-5p	-0.642803	11.1181	1.82411e-05	Sequencing Validation
hsa-miR-130b-3p	0.901585	2.81651	1.82411e-05	Sequencing Validation
hsa-miR-18a-5p	0.907767	4.09794	2.66038e-05	Sequencing Validation
hsa-miR-339-5p	0.759579	6.20433	2.66038e-05	Sequencing Validation
hsa-miR-532-3p	0.823649	3.81849	2.75824e-05	Sequencing Validation
hsa-miR-142-5p	-0.915578	9.84405	2.79302e-05	Sequencing Validation
hsa-let-7b-5p	-0.619993	12.2229	2.99559e-05	Sequencing Validation
hsa-miR-4326	0.918887	2.10375	3.0219e-05	Sequencing Validation
hsa-miR-484	0.673993	7.60629	3.21329e-05	Sequencing Validation
hsa-miR-941	0.618563	6.06889	3.54366e-05	Sequencing Validation
hsa-miR-30c-2-3p	-0.793183	5.36608	3.90703e-05	Sequencing Validation
hsa-miR-125a-5p	-0.838767	11.1698	4.29214e-05	Sequencing Validation
hsa-miR-452-5p	0.971696	7.3501	5.51199e-05	Sequencing Validation
hsa-miR-25-3p	0.545921	10.2652	7.08589e-05	Sequencing Validation
hsa-miR-146b-3p	-0.686343	5.98714	8.0521e-05	Sequencing Validation
hsa-miR-7706	0.779226	2.44667	8.47114e-05	Sequencing Validation
hsa-miR-3615	0.615364	5.39449	8.48432e-05	Sequencing Validation
hsa-miR-675-5p	-1.14116	2.14165	9.93771e-05	Sequencing Validation
hsa-miR-99a-5p	-0.649853	13.3188	0.000100369	Sequencing Validation
hsa-miR-452-3p	1.0187	3.95299	0.000104833	Sequencing Validation
hsa-miR-548o-3p	0.649373	3.52111	0.000104833	Sequencing Validation
hsa-miR-106b-5p	0.77402	6.99883	0.000108179	Sequencing Validation
hsa-miR-1278	0.818825	2.46886	0.000108179	Sequencing Validation
hsa-miR-224-5p	1.14659	9.14798	0.000108179	Sequencing Validation
hsa-miR-145-5p	-0.938373	9.62154	0.000110935	Sequencing Validation
hsa-miR-542-3p	-0.693515	6.04362	0.000117498	Sequencing Validation
hsa-miR-3909	0.770207	2.87643	0.000117767	Sequencing Validation
hsa-miR-193b-3p	0.671459	6.49332	0.000122781	Sequencing Validation
hsa-miR-138-5p	-1.2903	1.36351	0.000128031	Sequencing Validation
hsa-miR-501-3p	0.651726	5.62707	0.000133664	Sequencing Validation
hsa-miR-450a-5p	-0.637732	6.89103	0.000187542	Sequencing Validation
hsa-miR-548k	0.772889	3.32077	0.000187542	Sequencing Validation
hsa-miR-383-5p	-1.26426	1.42387	0.000202989	Sequencing Validation
hsa-miR-500a-3p	0.499061	6.48687	0.000202989	Sequencing Validation
hsa-miR-196b-5p	1.21973	1.9986	0.000202989	Sequencing Validation
hsa-miR-1277-5p	0.882826	2.89229	0.000209352	Sequencing Validation
hsa-miR-122-5p	-0.887327	17.807	0.000218474	Sequencing Validation
hsa-miR-27a-5p	-1.12207	5.29533	0.000220085	Sequencing Validation
hsa-miR-29c-3p	-0.568696	6.82422	0.000327929	Sequencing Validation
hsa-miR-3065-5p	-0.979334	2.23827	0.000371035	Sequencing Validation
hsa-miR-130b-5p	0.821954	5.10787	0.000419897	Sequencing Validation
hsa-miR-552-3p	1.50867	1.3968	0.000539462	Sequencing Validation
hsa-miR-146a-5p	-0.90144	9.63579	0.000556913	Sequencing Validation
hsa-miR-151a-3p	0.372191	10.2742	0.0005786	Sequencing Validation
hsa-miR-877-5p	0.950234	1.35843	0.0005786	Sequencing Validation
hsa-miR-339-3p	0.52025	5.59407	0.000634163	Sequencing Validation
hsa-miR-1303	1.27458	2.42155	0.000671175	Sequencing Validation
hsa-miR-455-5p	-0.510154	9.31967	0.000675169	Sequencing Validation
hsa-miR-330-5p	0.807282	2.45891	0.000675169	Sequencing Validation
hsa-miR-136-3p	-0.827353	5.92233	0.000743321	Sequencing Validation
hsa-miR-222-3p	0.509566	8.19782	0.00076128	Sequencing Validation
hsa-let-7e-3p	-0.817245	2.33867	0.000808289	Sequencing Validation
hsa-miR-3178	0.946218	0.837225	0.000808289	Sequencing Validation
hsa-miR-1296-5p	0.708143	2.94647	0.000917856	Sequencing Validation
hsa-miR-3613-5p	0.486712	6.07999	0.000917856	Sequencing Validation
hsa-miR-425-3p	0.49182	4.96817	0.000987307	Sequencing Validation
hsa-miR-16-2-3p	0.538808	6.90809	0.00121509	Sequencing Validation
hsa-miR-1301-3p	0.61748	4.33415	0.00130948	Sequencing Validation
hsa-miR-345-5p	0.471155	4.99732	0.00138543	Sequencing Validation
hsa-miR-143-3p	-0.624514	14.5646	0.00178324	Sequencing Validation
hsa-miR-30d-5p	0.393004	13.5609	0.00178324	Sequencing Validation
hsa-miR-93-3p	0.689601	2.90739	0.00182524	Sequencing Validation
hsa-miR-3591-5p	0.955363	3.35282	0.0018271	Sequencing Validation
hsa-miR-372-3p	1.40911	1.64267	0.00190361	Sequencing Validation
hsa-miR-197-3p	0.472171	6.90366	0.00190615	Sequencing Validation
hsa-miR-671-3p	0.66627	2.88536	0.00199673	Sequencing Validation
hsa-miR-188-5p	0.76305	0.951874	0.00199673	Sequencing Validation
hsa-miR-501-5p	0.736512	2.42041	0.00201605	Sequencing Validation
hsa-miR-191-5p	0.528562	11.4005	0.00210147	Sequencing Validation
hsa-miR-6087	-0.972853	10.3661	0.00212441	Sequencing Validation
hsa-miR-133a-3p	-1.06755	3.37581	0.00231776	Sequencing Validation
hsa-miR-769-3p	0.734828	0.79476	0.00234243	Sequencing Validation
hsa-miR-424-3p	-0.566486	6.13595	0.00247922	Sequencing Validation
hsa-miR-5010-3p	0.703971	0.913228	0.00257315	Sequencing Validation
hsa-miR-454-5p	0.763502	1.49787	0.00267048	Sequencing Validation
hsa-miR-3199	-0.745073	0.671067	0.00281339	Sequencing Validation
hsa-miR-148b-3p	0.35774	9.78898	0.00281339	Sequencing Validation
hsa-miR-1246	1.14809	3.21324	0.00303079	Sequencing Validation
hsa-miR-9-3p	0.846925	2.0291	0.00332611	Sequencing Validation
hsa-miR-25-5p	0.602246	2.67369	0.00336508	Sequencing Validation
hsa-miR-342-5p	-0.656446	4.43208	0.00341213	Sequencing Validation
hsa-miR-4426	0.820873	1.41131	0.00390567	Sequencing Validation
hsa-miR-331-3p	0.637422	3.79995	0.003939	Sequencing Validation
hsa-miR-378d	-0.48491	7.17923	0.003939	Sequencing Validation
hsa-miR-361-5p	0.465306	7.30309	0.003939	Sequencing Validation
hsa-miR-3653-3p	-0.600352	7.44355	0.00405604	Sequencing Validation
hsa-miR-21-3p	0.459758	7.06	0.00405604	Sequencing Validation
hsa-miR-3065-3p	-0.861445	1.011	0.00408594	Sequencing Validation
hsa-miR-100-5p	-0.441582	13.3037	0.00465621	Sequencing Validation
hsa-miR-550a-5p	0.693332	1.41724	0.00465621	Sequencing Validation
hsa-miR-1287-5p	-0.623988	2.83103	0.00465621	Sequencing Validation
hsa-miR-107	0.400713	8.14899	0.0050482	Sequencing Validation
hsa-miR-301a-3p	0.7435	0.866307	0.00564373	Sequencing Validation
hsa-miR-5701	0.539331	4.42799	0.00579116	Sequencing Validation
hsa-miR-15a-5p	0.470511	5.58408	0.00579116	Sequencing Validation
hsa-miR-320c	0.554222	4.19004	0.00592824	Sequencing Validation
hsa-miR-1277-3p	0.640836	1.1469	0.00612986	Sequencing Validation
hsa-miR-218-5p	-0.653273	6.87631	0.0070362	Sequencing Validation
hsa-miR-320b	0.485168	5.74838	0.0073658	Sequencing Validation
hsa-miR-423-3p	0.382188	10.8456	0.00746812	Sequencing Validation
hsa-miR-556-5p	0.719051	1.36178	0.00774683	Sequencing Validation
hsa-miR-219a-5p	0.606286	0.796735	0.00788956	Sequencing Validation
hsa-miR-150-3p	-0.713345	1.37486	0.00788956	Sequencing Validation
hsa-miR-500a-5p	0.626743	2.82185	0.00793747	Sequencing Validation
hsa-miR-335-5p	-0.457975	6.5552	0.00822267	Sequencing Validation
hsa-miR-1306-5p	0.620224	1.53544	0.00875927	Sequencing Validation
hsa-miR-16-1-3p	0.639656	1.31844	0.00901675	Sequencing Validation
hsa-miR-500b-5p	0.61119	2.81325	0.00901896	Sequencing Validation
hsa-miR-331-5p	0.523001	2.43211	0.00901896	Sequencing Validation
hsa-miR-221-5p	0.433582	5.98199	0.00938525	Sequencing Validation
hsa-miR-378c	-0.397732	8.46292	0.00938525	Sequencing Validation
hsa-let-7b-3p	-0.467317	4.27571	0.00981653	Sequencing Validation
hsa-miR-125b-2-3p	-0.510787	6.38752	0.0102531	Sequencing Validation
hsa-miR-4677-3p	0.595842	2.19579	0.0102531	Sequencing Validation
hsa-miR-10b-3p	0.788966	2.17533	0.010361	Sequencing Validation
hsa-miR-769-5p	0.398926	6.18345	0.0103805	Sequencing Validation
hsa-miR-320d	0.601408	3.43164	0.0103805	Sequencing Validation
hsa-miR-99a-3p	-0.603164	3.06006	0.0104192	Sequencing Validation
hsa-miR-511-5p	-0.523184	5.07351	0.0104192	Sequencing Validation
hsa-miR-450a-2-3p	-0.632094	1.45517	0.0107044	Sequencing Validation
hsa-miR-451a	-0.899521	11.3494	0.0119748	Sequencing Validation
hsa-miR-144-3p	-0.892916	7.50144	0.0119748	Sequencing Validation
hsa-miR-503-5p	0.484935	4.31583	0.0124657	Sequencing Validation
hsa-miR-671-5p	0.540134	3.24409	0.012576	Sequencing Validation
hsa-miR-24-1-5p	-0.342575	4.9494	0.0129264	Sequencing Validation
hsa-miR-1291	0.503733	8.87932	0.0131548	Sequencing Validation
hsa-miR-125b-5p	-0.415703	11.576	0.0131548	Sequencing Validation
hsa-miR-1248	0.677378	7.25044	0.0135158	Sequencing Validation
hsa-miR-151a-5p	0.314576	6.8663	0.0147738	Sequencing Validation
hsa-miR-144-5p	-0.850417	6.0526	0.0152676	Sequencing Validation
hsa-miR-342-3p	-0.454423	7.82221	0.0152907	Sequencing Validation
hsa-miR-653-5p	0.744984	1.64621	0.0156491	Sequencing Validation
hsa-miR-34a-5p	0.418602	7.56999	0.0156491	Sequencing Validation
hsa-miR-32-5p	0.414927	7.71606	0.0161118	Sequencing Validation
hsa-miR-32-3p	0.476091	3.38085	0.0162853	Sequencing Validation
hsa-miR-15b-3p	0.59484	3.70917	0.0165219	Sequencing Validation
hsa-miR-301a-5p	0.627137	1.52355	0.0168193	Sequencing Validation
hsa-miR-30e-3p	-0.300373	8.39696	0.0170882	Sequencing Validation
hsa-miR-223-3p	-0.606775	6.38766	0.0181709	Sequencing Validation
hsa-miR-423-5p	0.343964	9.29485	0.018224	Sequencing Validation
hsa-miR-502-3p	0.314008	6.07202	0.0194884	Sequencing Validation
hsa-miR-365a-5p	0.498124	3.03775	0.019725	Sequencing Validation
hsa-miR-324-3p	0.69269	1.21181	0.0200504	Sequencing Validation
hsa-miR-140-5p	0.306732	8.15188	0.020363	Sequencing Validation
hsa-miR-4521	-0.688825	2.30573	0.020363	Sequencing Validation
hsa-miR-141-3p	-0.818212	2.13637	0.0207949	Sequencing Validation
hsa-miR-148b-5p	0.326034	5.26783	0.0231381	Sequencing Validation
hsa-miR-10b-5p	0.644812	10.7673	0.0231509	Sequencing Validation
hsa-miR-216a-5p	0.896814	2.52313	0.0238551	Sequencing Validation
hsa-miR-874-3p	-0.400782	5.222	0.0239376	Sequencing Validation
hsa-miR-146b-5p	-0.339697	13.6777	0.0239376	Sequencing Validation
hsa-let-7e-5p	-0.418173	8.81304	0.0251414	Sequencing Validation
hsa-miR-660-5p	0.292202	7.53255	0.0256637	Sequencing Validation
hsa-miR-23b-5p	-0.378941	3.45565	0.026187	Sequencing Validation
hsa-miR-136-5p	-0.587135	4.10003	0.0272579	Sequencing Validation
hsa-let-7g-5p	-0.248237	14.2715	0.0273157	Sequencing Validation
hsa-miR-378a-3p	-0.32489	11.4186	0.0286641	Sequencing Validation
hsa-let-7f-5p	-0.238068	14.6748	0.0316267	Sequencing Validation
hsa-miR-7976	0.566086	1.35459	0.0316453	Sequencing Validation
hsa-miR-708-5p	-0.727445	2.92233	0.0347358	Sequencing Validation
hsa-miR-324-5p	0.515885	3.7667	0.0360964	Sequencing Validation
hsa-miR-660-3p	0.538307	0.821159	0.0366082	Sequencing Validation
hsa-miR-217	0.821485	4.16678	0.0372012	Sequencing Validation
hsa-miR-17-5p	0.383322	9.01568	0.0403909	Sequencing Validation
hsa-miR-4443	0.477016	3.94091	0.0404877	Sequencing Validation
hsa-miR-26a-5p	-0.302867	14.995	0.0410829	Sequencing Validation
hsa-miR-203a-3p	-0.513617	6.64151	0.0474509	Sequencing Validation
hsa-miR-7-5p	0.342917	8.83586	0.0478307	Sequencing Validation
hsa-miR-3687	-0.497693	3.51398	0.0494996	Sequencing Validation
hsa-miR-26b-5p	-0.244528	12.4762	0.0494996	Sequencing Validation
hsa-miR-374b-3p	0.387602	3.00612	0.0499547	Sequencing Validation
hsa-miR-4286	0.612716	1.13242	0.0499547	Sequencing Validation
hsa-miR-151b	0.342378	3.34239	0.0499547	Sequencing Validation
hsa-miR-618	0.427901	4.39989	0.0499547	Sequencing Validation
hsa-miR-200a-3p	-3.2576	3.45619	8.95012e-14	Microarray
hsa-miR-200b-3p	-3.03224	4.38863	3.54007e-11	Microarray
hsa-miR-6090	0.794852	9.38944	3.59273e-10	Microarray
hsa-miR-144-3p	-1.37048	5.86801	5.04701e-08	Microarray
hsa-miR-21-5p	0.840422	11.891	5.04701e-08	Microarray
hsa-miR-3665	0.478277	7.55167	1.14408e-07	Microarray
hsa-miR-424-5p	-0.950956	6.89003	1.14408e-07	Microarray
hsa-miR-199a-3p	-1.4286	8.57008	1.71748e-07	Microarray
hsa-miR-93-5p	0.720231	5.79571	3.39388e-07	Microarray
hsa-miR-199a-5p	-1.49744	7.00783	4.57589e-07	Microarray
hsa-miR-451a	-1.14568	10.5503	4.57589e-07	Microarray
hsa-miR-10a-5p	-1.23635	5.77269	4.57589e-07	Microarray
hsa-miR-15b-5p	0.595967	7.84053	4.57589e-07	Microarray
hsa-miR-30a-3p	-1.34332	3.02052	1.13805e-06	Microarray
hsa-miR-106b-5p	0.610206	7.10173	2.53597e-06	Microarray
hsa-miR-452-5p	1.60922	0.76192	2.73022e-06	Microarray
hsa-miR-4466	0.512465	6.57298	2.73022e-06	Microarray
hsa-miR-6821-5p	0.585329	8.14282	2.73022e-06	Microarray
hsa-miR-101-3p	-0.672591	7.09237	3.04989e-06	Microarray
hsa-miR-130a-3p	-0.825753	7.46712	3.7092e-06	Microarray
hsa-miR-4763-3p	0.62356	6.50887	3.7092e-06	Microarray
hsa-miR-214-3p	-1.69555	5.35041	3.7092e-06	Microarray
hsa-miR-362-5p	1.14194	2.21952	6.70925e-06	Microarray
hsa-miR-130b-3p	1.10021	4.4152	7.79794e-06	Microarray
hsa-miR-221-3p	1.14339	3.11808	9.84631e-06	Microarray
hsa-miR-365	0.891678	4.80483	1.5458e-05	Microarray
hsa-miR-195-5p	-0.895291	7.58497	1.94064e-05	Microarray
hsa-miR-150-5p	-1.16301	6.43096	2.32279e-05	Microarray
hsa-miR-497-5p	-1.00636	6.27197	2.3471e-05	Microarray
hsa-miR-30a-5p	-0.681571	6.50309	2.87572e-05	Microarray
hsa-miR-142-5p	-0.961012	5.55617	5.31684e-05	Microarray
hsa-miR-146a-5p	-0.860314	5.04204	6.98599e-05	Microarray
hsa-miR-25-3p	0.474095	6.6941	7.60329e-05	Microarray
hsa-miR-3196	0.304103	6.05663	8.192e-05	Microarray
hsa-miR-378d	-1.00631	2.81483	0.000105144	Microarray
hsa-miR-483-5p	-1.05541	3.8149	0.000105144	Microarray
hsa-miR-4739	0.551555	6.19649	0.000105144	Microarray
hsa-miR-4485-5p	0.638429	7.77661	0.000105144	Microarray
hsa-miR-136-5p	-1.28178	2.38234	0.000107551	Microarray
hsa-miR-4449	1.12075	0.280437	0.000129219	Microarray
hsa-miR-96-5p	1.643	2.53487	0.000130972	Microarray
hsa-miR-99a-5p	-0.68941	7.50464	0.000211375	Microarray
hsa-miR-34a-5p	0.549483	8.32688	0.00022745	Microarray
hsa-miR-145-5p	-0.813752	6.35523	0.000228632	Microarray
hsa-miR-532-3p	1.00443	0.527156	0.000284017	Microarray
hsa-miR-1915-3p	0.334909	6.55594	0.000340125	Microarray
hsa-miR-3940-5p	0.57558	4.68787	0.00034599	Microarray
hsa-miR-30e-3p	-0.815842	3.74566	0.000361924	Microarray
hsa-miR-4665-3p	0.689576	3.34309	0.000447812	Microarray
hsa-miR-15a-5p	0.353743	7.83966	0.00055129	Microarray
hsa-miR-193b-3p	0.592039	6.00394	0.000672903	Microarray
hsa-miR-378a-3p	-0.540625	5.45327	0.000729816	Microarray
hsa-let-7c-5p	-0.531967	8.77642	0.000729816	Microarray
hsa-miR-145-3p	-1.07935	1.36889	0.000743946	Microarray
hsa-miR-122-5p	-0.979822	12.5485	0.000821572	Microarray
hsa-miR-122-3p	-1.06552	8.27829	0.000821572	Microarray
hsa-miR-222-3p	0.971097	2.10516	0.000874835	Microarray
hsa-miR-6768-5p	0.918641	0.645115	0.000879439	Microarray
hsa-miR-455-5p	-0.854761	3.39588	0.000880553	Microarray
hsa-miR-125b-5p	-0.537977	8.57362	0.000912799	Microarray
hsa-miR-4324	-0.793566	2.45758	0.00100568	Microarray
hsa-miR-3188	1.10486	0.996608	0.00100568	Microarray
hsa-miR-885-5p	-1.24107	5.53783	0.0010074	Microarray
hsa-miR-532-5p	0.720745	3.29224	0.00104263	Microarray
hsa-miR-6126	0.597568	3.63386	0.00111125	Microarray
hsa-miR-142-3p	-0.653144	7.92618	0.0011486	Microarray
hsa-miR-218-5p	-1.20034	1.92048	0.00114937	Microarray
hsa-miR-224-3p	1.10692	0.942205	0.00127788	Microarray
hsa-miR-1207-5p	0.363533	7.18923	0.00143027	Microarray
hsa-miR-118	1.17621	1.00164	0.00158812	Microarray
hsa-miR-428	0.387431	8.18773	0.00158812	Microarray
hsa-miR-338-3p	-0.805857	3.41448	0.00183005	Microarray
hsa-miR-30d-5p	0.437317	6.42055	0.00184115	Microarray
hsa-let-7b-5p	-0.467377	9.92368	0.00209925	Microarray
hsa-miR-4270	-0.643642	5.50638	0.00209958	Microarray
hsa-miR-425-5p	0.467496	4.72802	0.00213602	Microarray
hsa-miR-6789-5p	0.686711	3.44856	0.00271368	Microarray
hsa-miR-1229-5p	0.505285	6.29501	0.00301119	Microarray
hsa-miR-29c-3p	-0.403171	9.33714	0.00320414	Microarray
hsa-miR-1290	0.985887	1.91595	0.00327525	Microarray
hsa-miR-874-3p	-0.438473	3.52682	0.00364455	Microarray
hsa-miR-143-3p	-0.811241	4.07384	0.00387558	Microarray
hsa-miR-4687-3p	0.414482	6.85642	0.00405282	Microarray
hsa-miR-223-3p	-0.581059	7.60219	0.00474412	Microarray
hsa-miR-4734	0.778008	0.312522	0.00553316	Microarray
hsa-miR-6800-5p	0.306587	7.80746	0.00556398	Microarray
hsa-miR-378i	-0.477813	5.72702	0.00556398	Microarray
hsa-miR-6125	0.284418	8.5318	0.00630545	Microarray
hsa-miR-16-5p	0.258689	9.53369	0.0068211	Microarray
hsa-miR-505-3p	-0.613171	3.0016	0.00708795	Microarray
hsa-miR-26b-5p	-0.348948	8.90484	0.00845177	Microarray
hsa-miR-5739	-0.350135	7.55383	0.00861257	Microarray
hsa-miR-764	0.288486	10.2884	0.00865916	Microarray
hsa-miR-126-5p	-0.756069	2.03071	0.00896308	Microarray
hsa-miR-331-3p	0.433766	6.25255	0.00920639	Microarray
hsa-miR-151a-3p	0.500371	3.96886	0.00960613	Microarray
hsa-miR-6893-5p	-0.442773	4.7055	0.0103353	Microarray
hsa-miR-376a-3p	-0.797478	4.19832	0.0103353	Microarray
hsa-miR-224-5p	1.00348	4.47744	0.0103353	Microarray
hsa-miR-125a-5p	-0.652804	3.67974	0.012528	Microarray
hsa-miR-103a-3p	0.306254	8.14794	0.0134262	Microarray
hsa-miR-377-3p	-0.827756	3.33427	0.0140984	Microarray
hsa-miR-301a-3p	0.608984	2.95852	0.014295	Microarray
hsa-miR-663a	0.985783	2.35056	0.0147793	Microarray
hsa-miR-320d	0.285394	6.80391	0.0157371	Microarray
hsa-miR-6724-5p	0.321432	5.35464	0.0157371	Microarray
hsa-miR-4327	0.84693	1.5334	0.0160783	Microarray
hsa-miR-3195	-0.473856	5.66372	0.0164921	Microarray
hsa-miR-18b-5p	0.625289	1.6004	0.0166848	Microarray
hsa-miR-107	0.269744	8.37969	0.0175483	Microarray
hsa-miR-335-5p	-0.619252	3.10816	0.018577	Microarray
hsa-miR-4465	0.506628	3.83585	0.0186638	Microarray
hsa-let-7g-5p	-0.341346	9.3109	0.021183	Microarray
hsa-miR-3960	0.394044	10.509	0.021183	Microarray
hsa-miR-100-5p	-0.423103	7.3579	0.0221043	Microarray
hsa-miR-365a-3p	0.34992	7.35236	0.0221832	Microarray
hsa-miR-582-5p	-0.815396	1.67209	0.0225177	Microarray
hsa-miR-363-3p	-0.823615	1.83817	0.0262021	Microarray
hsa-miR-376c-3p	-0.69326	4.28433	0.0266938	Microarray
hsa-miR-10b-5p	0.677272	4.34681	0.0266938	Microarray
hsa-miR-4306	0.238623	5.59483	0.02698	Microarray
hsa-miR-146b-5p	-0.490709	6.0643	0.0283572	Microarray
hsa-miR-29c-5p	-0.478262	3.03561	0.0287084	Microarray
hsa-miR-472	-0.488846	4.47574	0.0294002	Microarray
hsa-miR-6728-5p	0.430052	3.918	0.032082	Microarray
hsa-miR-30c-5p	-0.354133	5.91969	0.0322221	Microarray
hsa-miR-320e	0.267077	6.41751	0.0323315	Microarray
hsa-miR-4417	0.893435	0.945395	0.0323461	Microarray
hsa-miR-6088	0.271375	7.67415	0.0347553	Microarray
hsa-miR-8063	-0.419786	4.51997	0.0354328	Microarray
hsa-miR-4728-5p	-0.329524	4.63864	0.0355505	Microarray
hsa-miR-17-5p	0.324894	6.85091	0.0368649	Microarray
hsa-miR-1973	0.553062	5.48259	0.0377388	Microarray
hsa-miR-1275	-0.455986	5.55977	0.0377705	Microarray
hsa-miR-4443	-0.419045	6.7936	0.0392385	Microarray
hsa-miR-939-5p	0.21366	5.19648	0.047195	Microarray
hsa-miR-940	0.301642	4.64608	0.0496512	Microarray
hsa-miR-21-5p	1.39736	16.8262	0.000212234	Sequencing Discovery
hsa-miR-1269a	4.42275	3.73917	0.000212234	Sequencing Discovery
hsa-miR-10b-5p	2.06959	9.78549	0.000407972	Sequencing Discovery
hsa-miR-375	-2.35601	8.84772	0.000407972	Sequencing Discovery
hsa-miR-10b-3p	2.77085	2.70888	0.000466824	Sequencing Discovery
hsa-miR-200a-3p	-2.30942	7.49283	0.000860815	Sequencing Discovery
hsa-miR-429	-2.27505	6.5736	0.00129904	Sequencing Discovery
hsa-miR-34a-5p	1.18045	9.01556	0.00133427	Sequencing Discovery
hsa-miR-200b-3p	-2.15151	9.29663	0.00182109	Sequencing Discovery
hsa-miR-483-3p	-2.58406	5.58228	0.00259023	Sequencing Discovery
hsa-miR-200b-5p	-2.09476	4.23464	0.00259023	Sequencing Discovery
hsa-miR-452-3p	1.65483	5.40462	0.00435173	Sequencing Discovery
hsa-miR-200a-5p	-2.64358	2.74752	0.00521513	Sequencing Discovery
hsa-miR-222-3p	0.955446	9.81584	0.00521513	Sequencing Discovery
hsa-miR-532-5p	0.863891	8.71542	0.00521513	Sequencing Discovery
hsa-miR-361-5p	0.908588	10.0086	0.00758482	Sequencing Discovery
hsa-miR-4532	-3.03915	0.568039	0.00823323	Sequencing Discovery
hsa-miR-139-5p	-1.0907	8.94984	0.00823323	Sequencing Discovery
hsa-miR-483-5p	-2.53863	4.22704	0.00823323	Sequencing Discovery
hsa-miR-421	1.27181	5.77182	0.00832277	Sequencing Discovery
hsa-miR-190b	1.99244	2.6355	0.00835318	Sequencing Discovery
hsa-miR-34a-3p	1.92887	0.203892	0.00835318	Sequencing Discovery
hsa-miR-130b-5p	1.55033	6.87683	0.00924169	Sequencing Discovery
hsa-miR-362-5p	0.923697	7.55771	0.00985328	Sequencing Discovery
hsa-miR-532-3p	1.37689	4.71087	0.00990897	Sequencing Discovery
hsa-miR-383-5p	-2.67618	1.2882	0.0107724	Sequencing Discovery
hsa-miR-365b-5p	2.18604	0.987535	0.0113431	Sequencing Discovery
hsa-miR-221-3p	0.87454	10.4592	0.0113431	Sequencing Discovery
hsa-miR-224-5p	1.75515	10.4827	0.0115366	Sequencing Discovery
hsa-miR-874-3p	-0.969873	5.84991	0.0130417	Sequencing Discovery
hsa-miR-183-3p	2.74361	0.900327	0.0130417	Sequencing Discovery
hsa-miR-196b-5p	2.32764	4.03499	0.0158665	Sequencing Discovery
hsa-miR-128-3p	1.03328	9.34973	0.0163505	Sequencing Discovery
hsa-miR-93-5p	0.708165	11.2315	0.0163505	Sequencing Discovery
hsa-miR-501-5p	1.03651	4.28636	0.01767	Sequencing Discovery
hsa-miR-452-5p	1.4436	7.47375	0.01767	Sequencing Discovery
hsa-miR-454-3p	0.777113	7.47179	0.01767	Sequencing Discovery
hsa-miR-199a-5p	-1.38562	10.5181	0.01767	Sequencing Discovery
hsa-miR-93-3p	0.886073	4.5413	0.0196518	Sequencing Discovery
hsa-miR-589-5p	0.889494	4.6998	0.0205385	Sequencing Discovery
hsa-miR-130b-3p	1.17913	6.03687	0.0228908	Sequencing Discovery
hsa-miR-425-5p	0.639743	10.2006	0.0229717	Sequencing Discovery
hsa-miR-183-5p	1.73778	7.97396	0.0251991	Sequencing Discovery
hsa-miR-99a-5p	-0.93352	11.7235	0.0280259	Sequencing Discovery
hsa-miR-7704	-1.19848	4.15856	0.0280259	Sequencing Discovery
hsa-miR-454-5p	1.65221	1.82496	0.0291577	Sequencing Discovery
hsa-miR-7706	1.2147	2.23022	0.0293258	Sequencing Discovery
hsa-miR-221-5p	0.821167	5.76033	0.0315966	Sequencing Discovery
hsa-miR-139-3p	-1.27276	4.13793	0.0359349	Sequencing Discovery
hsa-miR-103a-3p	0.640653	13.7859	0.0359349	Sequencing Discovery
hsa-miR-675-3p	-1.68482	2.50577	0.037947	Sequencing Discovery
hsa-miR-224-3p	1.27021	4.64313	0.0431007	Sequencing Discovery
hsa-miR-378d	-1.22938	3.86723	0.046457	Sequencing Discovery
hsa-miR-423-3p	0.613561	10.895	0.046457	Sequencing Discovery
hsa-miR-324-5p	0.730205	5.43425	0.046457	Sequencing Discovery
hsa-miR-3613-3p	1.14773	2.74794	0.0467514	Sequencing Discovery
